# Supplementary material for: Nomogram for predicted probability of cervical cancer and its precursor lesions using miRNA in cervical mucus, HPV genotype and age
Source: Sci Rep. 2022 Sep 28;12:16231. doi: 10.1038/s41598-022-19722-3 (PMC9519568; doi:10.1038/s41598-022-19722-3)
Supplement: Supplementary file 6 — Supplementary Information 6. [file 41598_2022_19722_MOESM6_ESM.xlsx]

## Sheet: Table S2
Support Table S3 Clinical profile of the second set (N = 126)
ID	Histology	HPV	Clinical staging (FIGO2018)	Predicted Probability (%)
				Nomogram 1	Nomogram 2	Nomogram 3	Nomogram 4	Nomogram 11	Nomogram 12	Nomogram 13	Nomogram 14	Nomogram 21	Nomogram 22	Nomogram 23	Nomogram 24
Sc-0068	ND	negative		0.4	0	0.0443374	0.0470758	23.2275	2.0416	14.5263	10.5518	35.9577	5.4917	28.8832	20.8814
Sc-1090	ND	negative		19.2	1.2	2.02098	2.07842	66.7222	13.7775	45.8325	34.7	75.5983	26.0388	63.3517	54.5943
Sc-1114	ND	negative		2.3	0.2	0.250884	0.263435	38.7823	4.30169	23.1722	15.1247	62.4646	13.6953	44.8984	38.3931
Sc-1136	ND	negative		53.5	0.7	1.58744	1.63858	81.5452	8.88495	42.8805	25.2607	86.6333	18.7252	59.2867	47.8727
Sc-1194	CC	negative		8.1	0.6	1.23913	1.29632	52.8348	14.0755	49.1331	35.6461	70.7405	30.3425	66.0696	58.4812
Sc-1212	ND	negative		4.3	0.2	0.658232	0.700538	37.1954	15.4682	35.5159	30.2386	58.2755	27.9777	60.2393	53.3157
Sc-1260	ND	negative		4.1	0.1	0.101388	0.108303	46.5886	2.04429	20.6668	9.03584	69.2201	8.18035	40.2461	31.0794
Sc-1278	ND	negative		0.333332	0.0603521	0.0387484	0.0409232	22.8045	0.861266	9.80853	4.87915	54.6741	5.62022	26.9361	23.5929
Sc-1341	ND	negative		91.3084	20.1022	44.7694	44.8003	91.174	61.8994	79.4296	73.5829	92.8009	68.604	86.8706	83.019
Sc-1380	ND	negative		2.5173	0.204717	0.279324	0.29411	39.0732	4.48947	24.8138	15.2894	64.8403	15.3941	47.9499	41.8305
Sc-1413	ND	negative		10.4449	0.215185	0.281454	0.293109	61.8965	2.67582	22.8622	11.3842	76.5116	9.2112	42.0936	33.0954
Sc-1437	ND	negative		70.7215	7.6952	21.6711	22.0271	81.1344	57.4075	72.8361	68.6568	87.5242	65.0666	83.6382	79.64
Sc-1450	ND	negative		93.5359	9.83778	29.8858	30.1585	92.2556	52.6015	77.6953	67.4093	93.5694	60.2976	84.7939	78.9757
Sc-1458	ND	negative		94.274	5.07236	19.4817	19.7889	93.2841	37.8593	74.9365	57.9093	93.7311	48.7271	82.7192	74.6391
Sc-1465	ND	negative		2.46576	0.130938	0.136976	0.143607	43.775	2.452	20.6492	11.7637	62.1736	8.11903	37.4149	28.9216
Sc-1468	ND	negative		0.0589405	0.0887242	0.0471964	0.0494674	12.3696	0.381587	5.80129	2.27383	49.4918	6.64446	30.6576	33.7662
Sc-0491	CC	52		18.5	99.7	0.570949	0.602518	61.8142	99.9978	33.7972	21.2552	76.6944	99.9989	54.2157	44.3333
Sc-1204	ND	16, 52, 82		11.1	100	99.4304	99.4245	44.4931	100	99.993	99.9907	67.0921	100	99.9975	99.9969
Sc-1272	CC	16, 52		92	100	99.9993	99.9993	91.8623	100	99.9995	99.9996	92.5305	100	99.9997	99.9996
Sc-1329	ND	52		9.06004	99.8619	1.00835	1.05489	52.9282	99.9978	32.1398	19.9739	74.0388	99.9992	60.884	55.6509
Sc-1330	ND	68		68.4639	6.64485	16.9217	17.1913	82.674	45.0096	72.188	62.9444	88.6699	58.6243	82.2933	77.5571
Sc-1372	CC	39, 53, 55		0.42095	2.97157	1.66844	1.69498	26.0191	14.2831	49.3456	44.4129	51.3762	39.4908	65.9473	64.5222
Sc-1386	ND	negative		0.61603	0.315044	0.346534	0.364684	23.2902	5.83312	26.008	18.0912	56.2988	23.594	53.4622	51.7745
Sc-1456	ND	39, 53, 68		15.8544	0.790427	2.5816	2.68937	57.4891	17.3682	39.9886	31.6617	69.6173	32.6264	69.1168	63.1898
Sc-1119	CIN1	negative		89.7	1.6	5.7714	5.9413	89.8306	25.365	54.4931	40.8374	91.4344	31.4761	69.2733	58.0589
Sc-1143	CIN1	52		94.7	100	88.7558	88.2891	94.1804	100	88.4478	88.7882	95.7489	100	91.571	90.9044
Sc-1193	CIN1	16, 53		5	100	99.9466	99.944	40.6453	99.9993	99.9982	99.9982	64.8431	99.9996	99.9991	99.9991
Sc-1206	CIN1	33		95.7	99.4	36.7044	99.9991	93.6736	99.9999	83.1488	99.9996	95.0585	99.9998	87.2983	99.9997
Sc-1241	CIN1	90		19.9	0.1	0.294481	0.310431	65.3176	3.80655	23.8352	12.3607	79.3897	10.5392	44.1302	34.2099
Sc-1255	CIN1	52, 53, 68		38.6	99.8	1.28031	1.34701	70.7578	99.9987	40.3246	26.9061	81.3183	99.9992	61.9103	52.0806
Sc-1321	CIN1	62		87.8663	75.309	84.8917	84.5518	89.6115	86.9351	89.6478	90.2627	93.6232	89.6611	92.9022	92.4956
Sc-1334	CIN1	16		34.2577	99.9987	99.9966	99.9963	74.0117	99.9997	99.9994	99.9994	84.0405	99.9998	99.9995	99.9995
Sc-1368	CIN1	16		8.01508	99.986	99.9596	99.9566	53.3723	99.9991	99.9981	99.9982	68.8032	99.9994	99.9988	99.9987
Sc-1374	CIN1	52		28.2268	99.8257	0.849552	0.889075	72.8406	99.9969	41.8414	19.877	84.2768	99.9989	60.5254	50.285
Sc-1439	CIN1	52		4.94137	97.5649	0.061894	0.0666238	43.2315	99.9903	11.0697	6.29254	60.0718	99.9955	30.5779	22.0774
Sc-1072	CIN2	52		77.1	100	36.4826	36.7662	85.4138	99.9999	83.1816	77.7113	89.2851	99.9999	88.4424	84.9759
Sc-1083	CIN2	56		16.2	32.9	37.5197	37.3456	68.8603	56.8375	86.9547	81.9361	80.7058	77.8325	90.054	88.7671
Sc-1120	CIN2	52, 53, 54		22.2	99.9	2.19173	2.26947	63.4276	99.9992	40.9534	35.4966	73.1077	99.9994	63.1486	55.1687
Sc-1154	CIN2	82		0.3	0.1	0.0448672	0.0478954	19.0098	1.6474	14.0169	8.12521	46.0102	7.78822	32.4782	27.4792
Sc-1168	CIN2	18, 31, 53, 55, 68		3.6	100	99.9401	99.9353	44.7531	100	99.9976	99.9978	64.689	100	99.9985	99.9985
Sc-1202	CIN2	58		28.6	100	3.85512	3.96525	71.1154	99.9994	61.4074	48.9035	80.1301	99.9996	72.4099	64.411
Sc-1219	CIN2	52, 56		1.9	100	3.51792	3.59234	36.4497	99.9995	57.6544	56.2846	57.0919	99.9997	72.6282	69.7456
Sc-1235	CIN2	52		68.5	99.8	0.81937	0.858016	85.0163	99.9972	38.2456	19.0552	87.7732	99.9983	54.1899	39.5871
Sc-1316	CIN2	16		73.1295	99.9999	99.9998	99.9998	84.027	100	99.9997	99.9999	89.8269	100	99.9998	99.9998
Sc-1346	CIN2	58		19.0788	99.9552	3.49074	3.63447	57.6724	99.9995	51.6123	45.1533	77.1894	99.9997	72.1572	67.8457
Sc-1355	CIN2	58		4.86375	99.9939	7.44043	7.43547	52.1112	99.9995	59.4318	58.4088	68.2962	99.9997	72.9993	70.4759
Sc-1356	CIN2	58		39.6323	99.9149	2.41975	2.52785	73.1868	99.9992	55.1776	39.6713	80.9089	99.9995	70.2	60.3309
Sc-1370	CIN2	55, 58		4.3602	99.0022	0.0892244	0.0944983	47.5329	99.9892	14.481	7.35939	67.3984	99.9962	32.5774	24.6519
Sc-1383	CIN2	16		48.0797	99.9993	99.9985	99.9983	79.129	99.9999	99.9997	99.9997	82.9549	99.9999	99.9997	99.9997
Sc-1385	CIN2	66		99.5672	95.736	98.7328	98.6749	98.0295	96.5574	97.669	97.2009	98.0062	96.1642	97.5662	97.001
Sc-1395	CIN2	53, 66		1.6849	0.069615	0.110386	0.117991	31.946	4.26256	20.58	14.3835	53.0994	10.7215	39.5309	31.1539
Sc-1414	CIN2	16		97.9449	99.9995	99.9995	99.9995	94.8993	99.9999	99.9997	99.9997	96.201	99.9999	99.9998	99.9997
Sc-1447	CIN2	58		29.6516	99.8597	1.14164	1.19165	71.8796	99.9982	44.069	26.8939	79.8195	99.999	61.3418	50.1176
Sc-1470	CIN2	16, 52, 58		98.0195	100	99.9999	99.9999	97.5418	100	99.9994	99.9997	97.7449	100	99.9996	99.9997
Sc-0949	CIN3	16, 58		87.6	100	99.9996	99.9996	89.7453	100	99.9996	99.9997	93.7293	100	99.9997	99.9997
Sc-1068	CIN3	16		98.1	100	100	100	97.1116	100	99.9997	99.9999	97.358	100	99.9998	99.9998
Sc-1084	CIN3	16, 52, 69		8.6	100	99.6927	99.6764	56.2129	100	99.9951	99.9924	72.6737	100	99.9974	99.9968
Sc-1092	CIN3	16, 52, 58		62.4	100	99.9792	99.9775	81.5327	100	99.9978	99.9976	86.0719	100	99.9988	99.9985
Sc-1104	CIN3	18, 59		20.6	100	99.9976	99.9973	59.6773	99.9999	99.9992	99.9996	77.3206	99.9999	99.9996	99.9996
Sc-1106	CIN3	16, 53		64.9	100	99.9999	99.9999	80.0424	100	99.9999	99.9999	86.9118	100	99.9999	99.9999
Sc-1110	CIN3	negative		10.5	27.8	49.2301	49.6396	56.7219	80.831	94.106	91.9818	73.2382	90.1851	95.0573	94.2845
Sc-1117	CIN3	52		99.6	100	99.947	99.9414	98.4955	100	99.3895	99.5835	98.2048	100	99.0818	99.0654
Sc-1118	CIN3	51		88.1	3.2	14.5452	14.973	90.3695	40.8533	82.2826	64.6995	92.1503	54.3207	85.7129	78.0172
Sc-1188	CIN3	52		43.1	99.6	0.660391	0.70244	72.7051	99.9978	36.3883	19.5278	84.1928	99.9989	57.6002	46.3859
Sc-1189	CIN3	52		87.5	100	72.9554	73.0163	89.4595	100	93.9176	92.1739	90.1479	100	94.4213	92.2198
Sc-1205	CIN3	52		89.4	100	94.5849	94.4299	90.2749	100	95.7796	96.2265	93.3762	100	96.3092	96.0173
Sc-1222	CIN3	56		1.5	0.3	0.487961	0.515275	31.0111	7.74728	32.7462	22.0833	61.031	25.9165	58.7518	54.9075
Sc-1233	CIN3	33		0.3	50.4	0.0586946	99.1574	19.9932	99.9946	15.0002	99.9908	46.0304	99.9958	31.8532	99.9959
Sc-1256	CIN3	31		93.6	99.6	42.4278	99.9993	92.1507	99.9999	79.9985	99.9996	94.4253	99.9998	86.8771	99.9997
Sc-1265	CIN3	58		15.1	99.9	1.15588	1.20914	61.6665	99.9984	43.8062	28.0381	75.3459	99.9992	63.7635	54.9858
Sc-1266	CIN3	52		96.6	100	85.341	84.8248	95.2084	99.9999	87.3885	86.6611	96.4423	99.9999	90.5081	89.2687
Sc-1295	CIN3	16, 58		93.2446	100	99.9989	99.9988	92.9136	100	99.9989	99.9992	94.7817	100	99.9994	99.9994
Sc-1307	CIN3	16		72.5803	100	99.9999	99.9999	85.9958	100	99.9997	99.9999	91.6637	100	99.9998	99.9999
Sc-1322	CIN3	16		20.4788	99.9876	99.9517	99.9472	71.0865	99.9979	99.997	99.9965	78.6364	99.9988	99.9982	99.9979
Sc-1325	CIN3	42, 52		85.3266	99.9976	42.6736	42.7136	87.3023	99.9999	74.9665	73.358	91.2402	99.9999	85.5084	82.78
Sc-1326	CIN3	16		96.9583	99.9999	99.9997	99.9997	95.5487	99.9999	99.9995	99.9996	96.2268	99.9999	99.9996	99.9997
Sc-1335	CIN3	16		69.5825	100	99.9999	99.9999	82.1266	100	99.9999	99.9999	88.6929	100	99.9999	99.9999
Sc-1336	CIN3	16		49.6915	100	99.9999	99.9999	80.842	100	99.9999	100	81.5324	100	99.9999	99.9999
Sc-1373	CIN3	58		4.27694	99.9575	1.39327	1.42812	51.9452	99.9986	52.3401	39.2234	70.0238	99.9994	63.5038	56.5236
Sc-1375	CIN3	58		75.6639	99.9893	15.8247	16.0559	86.4049	99.9997	72.5967	60.3573	88.8899	99.9998	81.6908	75.1165
Sc-1405	CIN3	18		99.2363	100	100	100	97.4521	100	99.9999	100	96.6869	100	99.9999	99.9999
Sc-1394	AIS	18		99.5909	100	100	100	98.5708	100	99.9999	100	98.3794	100	99.9999	99.9999
Sc-1170	SCC	16	IA1	3.4	100	99.8885	99.8803	43.8475	99.998	99.9962	99.9965	63.2335	99.999	99.998	99.9979
Sc-1384	AD	16	IB1	67.7701	99.9996	99.999	99.9989	83.9397	99.9999	99.9996	99.9997	88.8689	99.9999	99.9997	99.9997
Sc-1472	SCC	16, 51	IB1	94.2394	99.998	99.998	99.9979	91.7405	99.9998	99.9994	99.9993	93.5952	99.9998	99.9996	99.9995
Sc-1462	AD	16	IB1	98.7571	100	100	100	97.9094	100	99.9999	100	97.9934	100	99.9999	99.9999
Sc-1071	SCC	16	IB2	97.9	100	100	100	96.4787	100	99.9998	99.9999	97.0235	100	99.9998	99.9999
Sc-1327	AD	negative	IB2	99.9049	99.9446	99.9661	99.9622	99.2807	99.465	99.4163	99.5256	99.0526	99.2125	99.1135	99.0691
Sc-1377	SCC	31	IB2	97.9059	100	99.9956	100	96.6815	100	99.8128	100	97.138	100	99.6724	100
Sc-1452	SCC	16	IB2	95.5119	100	100	100	93.4959	100	100	100	93.838	100	100	100
Sc-1085	SCC	52	IB3	95.7	100	99.8075	99.7943	93.936	100	99.228	99.5362	94.7743	100	99.0355	99.0615
Sc-1273	AD	52	IB3	79.8	100	97.4553	97.3249	87.1255	100	95.8534	97.3727	92.0366	100	96.622	96.9006
Sc-1404	SCC	39, 58	IB3	99.9125	100	99.9951	99.9946	99.1043	100	99.908	99.9288	98.817	100	99.8034	99.7912
Sc-1448	AD	negative	IIA1	99.9686	99.9993	99.9994	99.9993	99.6165	99.964	99.9203	99.958	99.3677	99.9228	99.823	99.8433
Sc-1253	AD	52	IIA2	99.5	100	99.5489	99.5148	98.257	100	98.1603	98.2098	98.2205	100	97.9132	97.6919
Sc-1242	AD	39	IIA2	92.9	3.7	15.7198	16.0901	91.5031	41.6108	72.6862	58.0269	93.076	50.3367	81.5645	73.6292
Sc-1442	SCC	82	IIA2	96.5854	95.1012	98.0502	97.9628	95.2291	96.3549	97.6466	97.6228	95.0083	96.1174	97.492	96.9874
Sc-0635	SCC	58	IIB	98.9	100	99.8209	99.7998	97.8958	100	97.9631	98.6517	98.0989	100	97.7525	97.9831
Sc-1132	SCC	18	IIB	100	100	100	100	99.7277	100	100	100	99.5059	100	100	100
Sc-1156	SCC	16	IIB	99.9	100	100	100	99.3339	100	100	100	99.047	100	100	100
Sc-1157	SCC	18	IIB	98.6	100	100	100	96.5815	100	100	100	96.9563	100	100	100
Sc-1308	SCC	16	IIB	99.9823	100	100	100	99.7275	100	100	100	99.4958	100	100	100
Sc-1317	AD	16	IIB	99.2715	100	100	100	97.5629	100	100	100	97.0075	100	99.9999	99.9999
Sc-1337	SCC	52	IIB	99.7056	100	99.9407	99.9338	98.8113	100	99.109	99.3824	98.5835	100	98.7696	98.7827
Sc-1409	SCC	16	IIB	97.4587	100	100	100	96.8104	100	99.9999	100	94.6938	100	99.9999	99.9999
Sc-1461	SCC	52	IIB	99.9019	100	99.9969	99.9964	99.345	100	99.7986	99.8875	99.1073	100	99.6244	99.6664
Sc-1179	SCC	18	IIIC1p	97.8	100	100	100	97.0024	100	99.9999	100	97.103	100	99.9999	99.9999
Sc-1225	SCC	31	IIIC1r	99.8	100	99.9764	100	98.9354	100	99.4541	100	98.5093	100	99.1542	100
Sc-0646	SCC	18	IIIC1r	95.3	100	100	100	94.7903	100	99.9999	99.9999	96.0525	100	99.9999	99.9999
Sc-1077	SCC	18	IIIC1r	83.7	100	100	99.9999	90.1029	100	99.9998	99.9999	93.4198	100	99.9998	99.9999
Sc-1263	SCC	31	IIIC1r	99.9	100	99.9099	100	99.2672	100	98.2935	100	98.9362	100	97.9863	100
Sc-1420	SCC	16	IIIC1r	66.8933	100	99.9999	99.9999	83.6628	100	99.9998	99.9999	89.9127	100	99.9998	99.9999
Sc-1423	SCC	16	IIIC1r	99.1884	100	100	100	98.0201	100	99.9998	99.9999	97.9811	100	99.9998	99.9999
Sc-1441	SCC	58	IIIC1r	99.9908	100	99.9903	99.9891	99.7647	100	99.7659	99.7673	99.4983	100	99.5197	99.3935
Sc-1203	SCC	16	IIIC1r	93.6	100	99.9999	99.9999	92.8769	100	99.9998	99.9999	95.2529	100	99.9998	99.9999
Sc-1244	SCC	52	IIIC1r	38.1	100	25.6118	25.9352	70.0785	99.9999	79.9753	77.9793	84.4578	99.9999	86.7529	84.9865
Sc-1365	SCC	56	IIIC1r	99.9031	99.5138	99.9325	99.9291	98.8712	99.7417	99.7487	99.7169	98.6366	99.5322	99.5437	99.4156
Sc-0637	SCC	16	IIIC1r	99.8	100	100	100	98.8525	100	99.9998	99.9998	98.5645	99.9999	99.9998	99.9998
Sc-1440	SCC	16	IIIC1r	95.6863	99.9999	99.9998	99.9998	93.9332	100	99.9998	99.9998	94.5399	99.9999	99.9998	99.9998
Sc-1376	SCC	52, 58, 82	IIIC2p	99.9349	100	99.8533	99.8363	99.4925	100	98.0341	98.0644	99.1864	100	97.6824	97.3514
Sc-0551	SCC	58	IIIC2r	99.8	100	99.8741	99.8619	98.9287	100	98.9098	99.0432	98.7574	100	98.5557	98.4465
Sc-1129	SCC	33	IVA	94.8	100	95.7354	100	93.1434	100	96.2896	100	94.7242	100	96.5125	99.9999
Sc-1460	SCC	16	IVA	99.0175	100	100	100	97.2627	100	100	100	97.2887	100	100	100
Sc-0604	SCC	52	IVB	100	100	99.9976	99.9971	99.6951	100	99.7824	99.8654	99.4426	100	99.576	99.5868
Sc-0616	SCC	16, 35	IVB	99.5	100	100	100	97.9175	100	100	100	97.5936	100	100	100
Sc-1269	SCC	52	IVB	99.4	100	99.9721	99.9685	98.2956	100	99.3571	99.666	98.1448	100	99.0648	99.1722
Footnote : CIN: cervical intraepithelial neoplasia; CC: chronic cervicitis; SCC: squamous cell carcinoma; AD: adenocarcinoma; ND: Not determined. Predicted Probability was calculated using the nomogram in Figure 2.
