# Supplementary material for: Nomogram for predicted probability of cervical cancer and its precursor lesions using miRNA in cervical mucus, HPV genotype and age
Source: Sci Rep. 2022 Sep 28;12:16231. doi: 10.1038/s41598-022-19722-3 (PMC9519568; doi:10.1038/s41598-022-19722-3)
Supplement: Supplementary file 8 — Supplementary Information 8. [file 41598_2022_19722_MOESM8_ESM.xlsx]

## Sheet: Table S1
Table S5 Clinical profile of the realtime PCR cohort (N = 583) by disease category
Normal (N=87)				Low-grade CIN (N=49)				High-grade CIN (N=279)				Cancer (N=168)
ID	Histology	HPV		ID	Histology	HPV		ID	Histology	HPV		ID	Histology	HPV
Sc-0018	Normal	negative		Sc-0025	CIN1	11, 31, 52		Sc-0002	CIN2	33		Sc-0005	SCC	16
Sc-0033	ND	negative		Sc-0027	CIN1	52		Sc-0003	CIN2	52		Sc-0009	SCC	59
Sc-0047	ND	negative		Sc-0032	CIN1	39, 11		Sc-0004	CIN2	18, 45		Sc-0011	SCC	16
Sc-0054	ND	negative		Sc-0034	CIN1	45		Sc-0006	CIN3	16		Sc-0015	AD	negative
Sc-0058	ND	negative		Sc-0072	CIN1	negative		Sc-0010	CIN3	16		Sc-0022	AD	16
Sc-0059	ND	negative		Sc-0073	CIN1	68		Sc-0013	CIN3	16, 18, 31, 53		Sc-0029	AD	18
Sc-0065	ND	negative		Sc-0114	CIN1	68, 54		Sc-0014	CIN2	33		Sc-0038	SCC	16
Sc-0067	ND	negative		Sc-0122	CIN1	58		Sc-0016	CIN3	52		Sc-0042	SCC	negative
Sc-0069	ND	negative		Sc-0146	CIN1	84		Sc-0019	CIN3	52		Sc-0044	AD	18
Sc-0075	ND	negative		Sc-0174	CIN1	16, 31, 52		Sc-0021	CIN3	16		Sc-0052	SCC	16
Sc-0078	ND	negative		Sc-0175	CIN1	42		Sc-0023	CIN2	52, 53		Sc-0056	AD	negative
Sc-0080	ND	negative		Sc-0245	CIN1	39		Sc-0024	CIN2	52		Sc-0061	AD	16, 58
Sc-0081	ND	negative		Sc-0297	CIN1	51, 52, 58		Sc-0026	CIN2	59		Sc-0071	AD	59
Sc-0082	ND	negative		Sc-0341	CIN1	16, 18, 53, 69, 82		Sc-0028	CIN3	16		Sc-0095	AD	negative
Sc-0085	ND	negative		Sc-0378	CIN1	16, 68		Sc-0030	CIN3	16		Sc-0115	SCC	58
Sc-0086	ND	negative		Sc-0406	CIN1	53, 58, 66		Sc-0035	CIN3	16, 45, 51, 52		Sc-0127	SCC	33
Sc-0098	ND	negative		Sc-0415	CIN1	6		Sc-0036	CIN3	58		Sc-0128	SCC	16
Sc-0099	ND	negative		Sc-0417	CIN1	53, 68		Sc-0037	CIN3	31, 58		Sc-0129	AD	16
Sc-0106	ND	negative		Sc-0419	CIN1	56		Sc-0039	CIN3	33		Sc-0134	SCC	11, 39
Sc-0109	ND	negative		Sc-0425	CIN1	16, 26		Sc-0040	CIN3	58		Sc-0136	SCC	negative
Sc-0118	ND	negative		Sc-0451	CIN1	70		Sc-0041	CIN2	16		Sc-0137	AD	18
Sc-0125	Normal	negative		Sc-0461	CIN1	33, 52		Sc-0046	CIN3	35		Sc-0144	AD	18, 68
Sc-0141	ND	negative		Sc-0476	CIN1	58		Sc-0055	CIN3	52		Sc-0152	AD	18
Sc-0142	ND	negative		Sc-0511	CIN1	18		Sc-0057	CIN2	58		Sc-0172	AD	16
Sc-0147	ND	negative		Sc-0549	CIN1	negative		Sc-0062	CIN3	16		Sc-0186	SCC	58, 84
Sc-0148	ND	negative		Sc-0553	CIN1	negative		Sc-0077	CIN3	42		Sc-0243	SCC	58
Sc-0155	ND	negative		Sc-0558	CIN1	42, 66		Sc-0091	CIN3	16, 54		Sc-0251	AD	18, 33
Sc-0157	ND	negative		Sc-0571	CIN1	negative		Sc-0094	CIN3	31, 42		Sc-0259	SCC	52
Sc-0160	ND	negative		Sc-0592	CIN1	negative		Sc-0096	CIN3	52		Sc-0261	SCC	16
Sc-0164	ND	negative		Sc-0628	CIN1	33, 52		Sc-0097	CIN2	58		Sc-0264	SCC	58
Sc-0165	ND	negative		Sc-0658	CIN1	52		Sc-0112	CIN2	16, 58		Sc-0265	SCC	58
Sc-0173	ND	negative		Sc-0660	CIN1	11, 53, 59		Sc-0113	CIN3	16		Sc-0298	AD	16, 53
Sc-0181	ND	negative		Sc-0669	CIN1	16, 18		Sc-0116	CIN2	33, 58		Sc-0324	SCC	18
Sc-0182	ND	negative		Sc-0680	CIN1	52		Sc-0117	CIN2	51		Sc-0327	SCC	16
Sc-0189	ND	negative		Sc-0702	CIN1	negative		Sc-0120	CIN2	negative		Sc-0342	SCC	18
Sc-0190	ND	negative		Sc-0708	CIN1	51		Sc-0121	CIN2	16, 39		Sc-0354	AD	negative
Sc-0199	ND	negative		Sc-0729	CIN1	34, 52, 70		Sc-0132	CIN2	68		Sc-0355	SCC	16
Sc-0215	ND	negative		Sc-0744	CIN1	16		Sc-0135	CIN3	58		Sc-0357	SCC	33
Sc-0219	ND	negative		Sc-0781	CIN1	HPVX		Sc-0143	CIN2	52		Sc-0360	SCC	16
Sc-0228	ND	negative		Sc-0787	CIN1	31, 34, 40, 59		Sc-0145	CIN3	16, 52		Sc-0364	SCC	16
Sc-0256	ND	negative		Sc-0788	CIN1	44		Sc-0151	CIN3	16		Sc-0369	SCC	16
Sc-0270	ND	negative		Sc-0814	CIN1	11, 51, 52,		Sc-0177	CIN2	16		Sc-0373	SCC	59
Sc-0273	ND	negative		Sc-0841	CIN1	52, 58		Sc-0187	CIN2	52		Sc-0374	SCC	52, 58
Sc-0277	ND	negative		Sc-0845	CIN1	negative		Sc-0193	CIN3	53, 82		Sc-0384	SCC	52, 68
Sc-0278	ND	negative		Sc-0855	CIN1	58, 66		Sc-0210	CIN2	18, 66		Sc-0386	SCC	16
Sc-0279	ND	negative		Sc-0890	CIN1	31		Sc-0240	CIN3	negative		Sc-0390	SCC	52
Sc-0285	ND	negative		Sc-0894	CIN1	58		Sc-0241	CIN2	58		Sc-0395	AD	16
Sc-0300	ND	negative		Sc-0959	CIN1	52		Sc-0244	CIN3	6, 52, 69		Sc-0397	SCC	16
Sc-0310	ND	negative		Sc-1008	CIN1	negative		Sc-0260	CIN2	16		Sc-0398	SCC	16, 51, 66
Sc-0313	ND	negative						Sc-0262	CIN3	52		Sc-0399	SCC	16
Sc-0317	ND	negative						Sc-0292	CIN2	16, 58		Sc-0403	SCC	16
Sc-0320	ND	negative						Sc-0293	CIN2	51, 66		Sc-0413	AD	negative
Sc-0333	ND	negative						Sc-0296	CIN2	18		Sc-0424	SCC	18
Sc-0340	ND	negative						Sc-0309	CIN2	52		Sc-0426	SCC	16
Sc-0345	ND	negative						Sc-0325	CIN2	16, 35		Sc-0427	SCC	52
Sc-0346	ND	negative						Sc-0326	CIN2	52		Sc-0429	SCC	52
Sc-0898	ND	negative						Sc-0330	CIN3	82		Sc-0436	AD	16
Sc-0899	Normal	negative						Sc-0344	CIN2	16, 53		Sc-0441	SCC	58
Sc-0900	ND	negative						Sc-0353	CIN2	52		Sc-0450	AD	16
Sc-0901	Normal	negative						Sc-0356	CIN3	16, 39, 44, 68		Sc-0456	AD	negative
Sc-0904	ND	negative						Sc-0358	CIN3	58		Sc-0462	SCC	16, 52
Sc-0911	ND	negative						Sc-0359	CIN3	58		Sc-0463	SCC	16
Sc-0912	Normal	negative						Sc-0361	CIN2	16		Sc-0465	SCC	16
Sc-0913	ND	negative						Sc-0362	CIN2	16		Sc-0467	SCC	16
Sc-0916	ND	negative						Sc-0363	CIN2	16		Sc-0469	SCC	52
Sc-0925	ND	negative						Sc-0365	CIN3	16		Sc-0473	SCC	56
Sc-0927	ND	negative						Sc-0366	CIN3	16, 52		Sc-0477	SCC	52
Sc-0928	ND	negative						Sc-0367	CIN3	31, 51		Sc-0484	AD	16
Sc-0929	ND	negative						Sc-0372	CIN3	51		Sc-0489	SCC	52
Sc-0931	ND	negative						Sc-0375	CIN2	52		Sc-0492	SCC	31
Sc-0935	ND	negative						Sc-0376	CIN2	52		Sc-0493	AD	18
Sc-0936	Normal	negative						Sc-0381	CIN2	58		Sc-0494	SCC	31, 84
Sc-0938	ND	negative						Sc-0382	CIN2	33, 55		Sc-0500	SCC	52
Sc-0940	Normal	negative						Sc-0383	CIN2	52, 70		Sc-0502	AD	18
Sc-0942	ND	negative						Sc-0385	CIN2	negative		Sc-0507	SCC	52
Sc-0943	ND	negative						Sc-0387	CIN3	31		Sc-0510	SCC	16
Sc-0946	ND	negative						Sc-0389	CIN2	52		Sc-0513	SCC	16
Sc-0953	ND	negative						Sc-0392	CIN3	16		Sc-0515	SCC	31
Sc-0963	Normal	negative						Sc-0396	CIN3	58		Sc-0519	AD	16
Sc-0982	ND	negative						Sc-0404	CIN3	16, 52		Sc-0521	SCC	16
Sc-0991	ND	negative						Sc-0405	CIN2	16		Sc-0523	AD	negative
Sc-0995	ND	negative						Sc-0407	CIN2	16		Sc-0524	SCC	58
Sc-1000	ND	negative						Sc-0409	CIN2	52		Sc-0526	SCC	18
Sc-1002	ND	negative						Sc-0410	CIN3	negative		Sc-0527	AD	18
Sc-1005	ND	negative						Sc-0411	CIN3	31, 52, 58		Sc-0529	SCC	16
Sc-1035	ND	negative						Sc-0412	CIN3	52		Sc-0532	SCC	31
Sc-1041	Normal	negative						Sc-0416	CIN2	6, 52		Sc-0534	SCC	16
								Sc-0420	CIN3	52		Sc-0540	SCC	31
								Sc-0422	CIN3	16		Sc-0566	SCC	16
								Sc-0423	CIN2	16		Sc-0567	SCC	negative
								Sc-0428	CIN3	52		Sc-0581	SCC	16
								Sc-0430	CIN3	16, 18		Sc-0582	AD	negative
								Sc-0431	AIS	18		Sc-0594	AD	18
								Sc-0432	CIN2	16, 31, 52, 54		Sc-0602	ADSQ	16
								Sc-0433	CIN3	68		Sc-0603	SCC	negative
								Sc-0435	CIN3	31		Sc-0607	SCC	82
								Sc-0437	CIN2	16		Sc-0608	AD	18
								Sc-0439	CIN2	16, 52		Sc-0609	AD	18
								Sc-0440	CIN2	16		Sc-0619	SCC	16
								Sc-0442	CIN3	31		Sc-0625	AD	negative
								Sc-0443	CIN3	16, 53, 55		Sc-0629	SCC	16
								Sc-0444	CIN2	16, 51, 52		Sc-0630	SCC	16
								Sc-0445	CIN3	16		Sc-0640	SCC	52
								Sc-0447	CIN2	16		Sc-0651	SCC	16, 39, 68
								Sc-0448	CIN2	16		Sc-0652	SCC	18
								Sc-0449	CIN2	16		Sc-0653	AD	18
								Sc-0452	CIN2	16		Sc-0665	SCC	16
								Sc-0454	CIN2	16, 33, 66		Sc-0666	AD	18
								Sc-0455	CIN2	16		Sc-0671	SCC	16
								Sc-0457	CIN2	16, 51		Sc-0681	SCC	52
								Sc-0458	CIN2	52		Sc-0684	SCC	16
								Sc-0464	CIN2	16		Sc-0686	AD	18
								Sc-0466	CIN2	16		Sc-0688	SCC	16
								Sc-0470	CIN2	16		Sc-0695	SCC	16
								Sc-0471	CIN3	31, 58		Sc-0696	AD	negative
								Sc-0474	CIN2	51		Sc-0697	SCC	52
								Sc-0475	CIN2	52		Sc-0722	AD	16
								Sc-0478	CIN3	16		Sc-0731	AD	negative
								Sc-0479	CIN3	66		Sc-0745	SCC	18
								Sc-0480	CIN2	52		Sc-0750	SCC	16
								Sc-0481	CIN2	52		Sc-0751	SCC	18
								Sc-0482	CIN2	18, 52, 53		Sc-0759	SCC	16
								Sc-0485	CIN3	16		Sc-0762	AD	52, 56
								Sc-0486	CIN2	negative		Sc-0767	AD	18
								Sc-0487	CIN3	16		Sc-0769	SCC	16
								Sc-0499	CIN2	51, 52		Sc-0775	AD	52
								Sc-0504	CIN2	52, 58		Sc-0778	SCC	58
								Sc-0505	CIN3	16		Sc-0779	AD	negative
								Sc-0506	CIN3	16		Sc-0782	SCC	52
								Sc-0508	CIN3	16		Sc-0792	SCC	39, 59
								Sc-0512	CIN3	16		Sc-0795	SCC	16
								Sc-0514	CIN3	16		Sc-0797	SCC	16
								Sc-0516	CIN3	56, 82		Sc-0802	SCC	16
								Sc-0518	CIN2	16, 53		Sc-0803	SCC	16
								Sc-0520	CIN2	56, 84		Sc-0804	SCC	16
								Sc-0522	CIN2	16, 52		Sc-0808	SCC	16
								Sc-0528	CIN2	52		Sc-0812	AD	18
								Sc-0531	CIN3	16		Sc-0813	SCC	31
								Sc-0533	CIN2	51		Sc-0815	SCC	52
								Sc-0535	CIN2	negative		Sc-0816	AD	18
								Sc-0537	CIN2	51		Sc-0818	SCC	16
								Sc-0539	AIS	18		Sc-0819	SCC	18
								Sc-0541	CIN2	33		Sc-0827	AD	58
								Sc-0543	CIN3	16		Sc-0843	SCC	18
								Sc-0547	CIN2	16, 44		Sc-0847	SCC	18
								Sc-0550	CIN2	negative		Sc-0850	SCC	31
								Sc-0554	CIN2	16, 39, 59		Sc-0851	SCC	16, 53, 83
								Sc-0555	CIN2	16		Sc-0853	AD	16
								Sc-0556	CIN2	16, 66		Sc-0856	SCC	45
								Sc-0557	CIN2	16, 53, 69		Sc-0860	SCC	18
								Sc-0560	CIN3	16		Sc-0865	AD	18
								Sc-0562	CIN2	52, 53, 55		Sc-0866	SCC	16
								Sc-0563	CIN3	18		Sc-0869	SCC	16
								Sc-0564	CIN3	16		Sc-0873	SCC	18
								Sc-0568	CIN2	16		Sc-0875	SCC	82
								Sc-0569	CIN3	51		Sc-0885	SCC	16
								Sc-0570	CIN2	58		Sc-0910	SCC	16
								Sc-0572	CIN3	52		Sc-0920	SCC	negative
								Sc-0573	CIN3	16		Sc-0934	AD	16
								Sc-0575	AIS	18		Sc-0956	SCC	16
								Sc-0576	CIN2	6, 16, 33, 51, 58		Sc-0957	SCC	16
								Sc-0580	CIN3	31		Sc-0958	SCC	16
								Sc-0595	CIN2	31, 58		Sc-0976	AD	16
								Sc-0598	CIN3	52		Sc-0977	SCC	73
								Sc-0599	CIN2	35		Sc-0984	SCC	52
								Sc-0600	CIN2	56, 66		Sc-1031	SCC	52
								Sc-0605	CIN2	16		Sc-1038	AD	16
								Sc-0606	CIN3	52		Sc-1064	SCC	16
								Sc-0610	CIN2	16
								Sc-0612	CIN2	58
								Sc-0614	CIN3	58
								Sc-0615	CIN2	58, 68
								Sc-0617	CIN2	51, 52
								Sc-0620	CIN2	51, 68
								Sc-0621	CIN2	16
								Sc-0622	CIN2	31
								Sc-0623	CIN2	51
								Sc-0624	CIN2	35
								Sc-0626	CIN3	31
								Sc-0632	CIN2	66
								Sc-0633	CIN2	58
								Sc-0634	CIN2	16
								Sc-0643	CIN3	16
								Sc-0648	CIN3	16
								Sc-0654	CIN3	16
								Sc-0657	CIN3	16, 52, 66
								Sc-0662	CIN3	16, 31, 54
								Sc-0663	CIN3	31, 44
								Sc-0664	CIN3	31, 58
								Sc-0670	CIN3	18
								Sc-0672	CIN3	58
								Sc-0673	CIN2	52
								Sc-0674	CIN3	negative
								Sc-0675	CIN2	51
								Sc-0678	CIN2	16
								Sc-0679	CIN2	16
								Sc-0682	CIN2	6
								Sc-0683	CIN3	16
								Sc-0685	CIN3	56
								Sc-0689	CIN3	31
								Sc-0699	CIN3	31
								Sc-0704	CIN2	16
								Sc-0705	CIN2	39, 45
								Sc-0706	CIN3	52, 54, 58
								Sc-0712	CIN3	16
								Sc-0714	CIN2	31
								Sc-0715	CIN3	52
								Sc-0717	CIN2	16, 34
								Sc-0719	CIN3	31
								Sc-0720	CIN2	52
								Sc-0721	CIN2	31, 40
								Sc-0725	CIN3	16
								Sc-0728	CIN3	16
								Sc-0730	CIN3	58
								Sc-0733	CIN2	52
								Sc-0738	CIN2	16
								Sc-0742	CIN2	52
								Sc-0743	AIS	18
								Sc-0746	CIN2	51
								Sc-0747	CIN2	31, 52
								Sc-0752	CIN3	16, 58
								Sc-0753	CIN2	31
								Sc-0754	CIN3	35
								Sc-0756	CIN2	16
								Sc-0760	CIN3	52
								Sc-0763	AIS	16
								Sc-0766	CIN3	31, 52, 53, 54
								Sc-0771	CIN3	16, 31
								Sc-0774	CIN3	52
								Sc-0783	CIN2	56
								Sc-0790	CIN2	18, 58
								Sc-0794	CIN3	16
								Sc-0798	CIN3	52, 54
								Sc-0807	CIN2	18
								Sc-0809	CIN3	16, 52
								Sc-0810	CIN2	52
								Sc-0817	CIN2	54, 58
								Sc-0823	CIN3	16
								Sc-0825	CIN3	16
								Sc-0826	CIN3	6, 52
								Sc-0828	CIN2	16, 18
								Sc-0829	CIN2	55, 58
								Sc-0831	CIN3	31
								Sc-0832	CIN3	16
								Sc-0833	CIN3	51
								Sc-0836	CIN2	18
								Sc-0838	CIN3	52
								Sc-0839	CIN2	56, 58
								Sc-0840	CIN3	58
								Sc-0842	CIN2	58
								Sc-0844	CIN2	52, 59
								Sc-0859	AIS	18
								Sc-0861	CIN2	52, 68
								Sc-0862	CIN3	82
								Sc-0864	CIN2	16
								Sc-0867	CIN3	52
								Sc-0870	CIN2	6, 16, 42, 53
								Sc-0874	CIN3	16, 52
								Sc-0876	CIN3	31
								Sc-0877	CIN3	31
								Sc-0878	CIN2	16
								Sc-0880	CIN3	negative
								Sc-0884	CIN2	58
								Sc-0887	CIN3	52
								Sc-0889	CIN2	31
								Sc-0892	CIN2	negative
								Sc-0907	CIN2	51, 58
								Sc-0921	CIN2	6, 51
								Sc-0922	CIN2	39, 55
								Sc-0933	CIN2	58
								Sc-0961	AIS	16
								Sc-0986	CIN3	16, 68
								Sc-0987	CIN2	16, 18, 45
								Sc-0988	CIN3	16, 35, 51, 54, 59, 82
								Sc-0994	CIN3	16, 52, 68
								Sc-1010	CIN3	16, 44
								Sc-1037	CIN3	52
								Sc-1042	CIN3	52
								Sc-1053	CIN3	52, 68
Footnote : CIN: cervical intraepithelial neoplasia; AIS: adenocarcinoma in situ; SCC: squamous cell carcinoma; ADSQ: adenosquamous carcinoma; AD: adenocarcinoma; ; ND: Not determined. 583 patients (validation cohort) was examined for the expression of candidate miRNAs by real-time RT-PCR. This cohort included the microarray cohort (n = 86). The histology was classified into normal defined as HPV …
